# Supplementary material for: Modelling the effects of quadrivalent Human Papillomavirus (HPV) vaccination in Puerto Rico
Source: PLoS One. 2017 Nov 30;12(11):e0184540. doi: 10.1371/journal.pone.0184540 (PMC5708664; doi:10.1371/journal.pone.0184540)
Supplement: S1 Fig — (XLSX) [file pone.0184540.s001.xlsx]

## Sheet: Model inputs
THE DATA BELOW WILL BE USED FOR CUSTOMIZING THE MODEL FOR YOUR NEEDS
YOU MAY NOT HAVE EVERY DATA REQUESTED BELOW. PROVIDE WHATEVER DATA YOU HAVE.
IF YOU CAN, MAKE REASONABLE ASSUMPTIONS IF HARD DATA IS NOT AVAILABLE
IN THE ABSENCE OF DATA WE WILL USE DATA FROM ANOTHER REGIONAL COUNTRY
PROVIDE DATA BY OTHER AGE CATEGORIES IF NOT AVAILABLE BY REQUESTED CATEGORIES BELOW
	DATA		SOURCE
Demographic variables
Total population size (males and females)	3760866
Incidence Cervix Cancer	10.1
Cervix Cancer Mortality rate **** rate per 100,000	2.01
Annual all-cause mortality rate by gender and age (the rate is the fraction of individuals in the age and gender group who are expected to die over the course of one year, and should be between 0 and 1)	Males	Females
0-4 years	5.57886	6.28174
5-9 years	0.592323	0.406737
10–14 years	0.3069	0.2115
15–19 years	1.06977	0.342315
20-24 years	2.07816	0.414838
25-29 years	2.70294	0.585656
30–34 years	2.42576	0.637851
35–39 years	2.55325	1.02343
40–44 years	3.35422	1.48815
45-49 years	4.99947	2.12454
50-54 years	6.72888	3.17073
55–59 years	9.08234	4.21399
60–64 years	13.3168	6.79772
65–69 years	18.9106	10.5874
70-74 years	26.2529	16.5406
74-79 years	39.9392	27.3572
80-84 years	68.1086	52.0745
85+ years	138.214	112.278
	8.64895	6.6911
Sexual behavior variables
Population annual mean number of sexual partners by sex and age group ***last 12 month	Males	Females
10–14 years	2.21	1.67
15–19 years	1.98	4.63
20-24 years		1.98
25-29 years		2.47
30–34 years		1.71
35–39 years		1.79
40–44 years		2
45-49 years		1.48
50-54 years		1.15
55–59 years		1.37
Percent of the population in the following sexual activity risk groups	Males	Females
Low (0-1 mean sexual partners per year)	43.6354	79.6985
Medium (2-4 mean sexual partners per year)	50.9072	17.7038
High (5 or more mean sexual partners per year)	5.45735	2.59769
% of Sexual Partners for ONE YEAR within the sexual ativities risk group
Mean number of sexual partners petr year by the following sexual activity risk groups	Males	Females
Low (0-1 mean sexual partners per year)		1
Medium (2-4 mean sexual partners per year)		2
High (5 or more mean sexual partners per year)		5
Screening variables
Percent of female population that receives cervical cancer screening test at least once every 3 years
Cervical cancer screening rate by age group, % per year % PAP LAST YEAR	Females
10-14 years	0
15–19 years*	25.958
20–24 years	41.9663
25-29 years	53.6157
30-34 years	65.2272
35–39 years	60.4097
40–44 years	69.782
45–49 years	64.8405
50-54 years	64.7036
55-59 years	61.251
60–64 years	64.8611
65–69 years	55.5771
70–74 years	53.1579
75-79 years	49.0217
80-84 years	37.0949
85+ years	29.8285
Percent of women with a follow-up screening test following an abnormal PAP result
Disease variables
Age and stage specific cervical cancer mortality rates per year (the rate is the fraction of individuals in the age group with cancer at the given stage who are expected to die over the course of one year, and should be between 0 and 1) *** (survival rate)	Females
LCC (etapa I)
15-29
30-39
40-49
50-59
60-69
70+	SEE SURVIVAL RATE ONE YEAR SHEET
RCC (etapa II y III)
15-29
30-39
40-49
50-59
60-69
70+
DCC (etapa IV)
15-29
30-39
40-49
50-59
60-69
70+
Population level hysterectomy rates by age group, % per year
15–24 years
25-29 years
30–34 years
35–39 years
40–44 years
45–54 years
55 years +
Treatment variables
Proportion of CIN/CIS is treated, by stage
CIN1
CIN2
CIN3
CIS
Proportion of genital warts cases treated
Economic variables
Costs of an episode-of-care (from time of initial diagnosis to time of resolution) of HPV disease including diagnosis and treatment (for base case analysis, and sensitivity analysis if any)
Genital warts-Female	38.71
Genital warts-Male	59.78	ASES data
Cervical cancer screening and visit	12.22	The economic Variables Sheet has the economic variables as well but the costs are separated per procedures: this information is from CMS
Colposcopy	139.08
Biopsy	161.484
CIN1 episode-of-care
CIN2 episode-of-care
CIN3 episode of care
LCC
RCC
DCC
Vaccine series plus administration (for base case and sensitivity analysis)	4.81 (Only vaccine administration fee; vaccine price is covered by the department of health)
Vaccine strategy variables
Base case scenario
Routine only or routine + catch-up (Yes/No)
Age of catch-up program (e.g. 12-14, 12-17, 12-19, 12-26)
Expected coverage rate for routine vaccination
Expected coverage rate for catch-up vaccination
Number of years it will take to reach the expected routine coverage
Number of years it will take to reach the expected catch-up coverage
Vaccine rate: age and sex (11-18)
	%
Female	34
Male	13

## Sheet: care coverage by age
Prevalence Data
Puerto Rico - 2008
Health Care Access/Coverage
	Do you have any kind of health care coverage?
	Age:		Yes	No
	18-24	%	90.5	9.5
		CI	(86.7-94.2)	(5.8-13.3)
		n	233	25
	25-34	%	85	15
		CI	(80.6-89.5)	(10.5-19.4)
		n	309	45
	35-44	%	90.5	9.5
		CI	(87.8-93.3)	(6.7-12.2)
		n	523	49
	45-54	%	93.6	6.4
		CI	(91.6-95.6)	(4.4-8.4)
		n	707	47
	55-64	%	94.9	5.1
		CI	(93.4-96.4)	(3.6-6.6)
		n	927	53
	65+	%	97.2	2.8
		CI	(96.4-98.1)	(1.9-3.6)
		n	1506	48
	% = Percentage, CI = Confidence Interval, n = Cell Size
	Percentages are weighted to population characteristics.
	Use caution in interpreting cell sizes less than 50.
	N/A = Not available if the unweighted sample size for the
	denominator was < 50 or the CI half width was > 10 for any
	cell, or if the state did not collect data for that calendar year.
	See States conducting surveillance, by year.

## Sheet: care coverage by gender
Prevalence and Trends Data
Puerto Rico - 2008
Health Care Access/Coverage
	Do you have any kind of health care coverage?
	Gender:		Yes	No
	Male	%	88	12
		CI	(85.8-90.2)	(9.8-14.2)
		n	1448	140
	Female	%	95	5
		CI	(93.9-96.1)	(3.9-6.1)
		n	2757	127
	% = Percentage, CI = Confidence Interval, n = Cell Size
	Percentages are weighted to population characteristics.
	Use caution in interpreting cell sizes less than 50.
	N/A = Not available if the unweighted sample size for the
	denominator was < 50 or the CI half width was > 10 for any
	cell, or if the state did not collect data for that calendar year.
	See States conducting surveillance, by year.

## Sheet: Survival Rate one year
1-Year Survival Rate (%)
15-29
	Observed	Expected	Relative Survival
Localized	0.9091	0.9993	0.9097
Regional	1	0.9994	1.0006
Distant	~	~	~
30-39
	Observed	Expected	Relative Survival
Localized	0.9348	0.9989	0.9358
Regional	0.8077	0.9989	0.8086
Distant	~	~	~
40-49
	Observed	Expected	Relative Survival
Localized	0.9434	0.9981	0.9452
Regional	0.8261	0.998	0.8278
Distant	0.8	0.9981	0.8015
50-59
	Observed	Expected	Relative Survival
Localized	0.8889	0.9956	0.8928
Regional	0.8571	0.9959	0.8607
Distant	0.4	0.9956	0.4018
60-69
	Observed	Expected	Relative Survival
Localized	0.875	0.9895	0.8843
Regional	0.875	0.9872	0.8864
Distant	0.4	0.9893	0.4043
70+
	Observed	Expected	Relative Survival
Localized	0.7	0.9621	0.7276
Regional	0.7333	0.9627	0.7618
Distant	0.25	0.9497	0.2632

## Sheet: Economic variables
Genital Warts:
HCPCS CODE	SHORT DESCRIPTION	NON-FACILITY PRICE	FACILITY PRICE		PRIVATE INSURANCE		TOTAL COST OF EPISODE	Comments
Male:
54065	Destruction penis lesion(s)	173.4	141.33		226
54055	Destruction penis lesion(s)	93.08	74.86		179
54060	Excision of penis lesion(s)	140.05	106.37		186		226	Upperbound (most expensive) rate selected
Female
56501	Destroy vulva lesions sim	104.25	93.18		113
56515	Destroy vulva lesion/s compl	181.46	164.16		184		184	Upperbound (most expensive) rate selected
Biopsy:
HCPCS CODE	SHORT DESCRIPTION	NON-FACILITY PRICE	FACILITY PRICE
57455	Biopsy of cervix w/scope	115.94	93.34		285
57500	Biopsy of cervix	99.73	62.82		99		285	Upperbound (most expensive) rate selected
Colposcopy:
HCPCS CODE	SHORT DESCRIPTION	NON-FACILITY PRICE	FACILITY PRICE
57452	Exam of cervix w/scope	88.13	76.37		178.75
57454	Bx/curett of cervix w/scope	125.86	113.86		285
57455	Biopsy of cervix w/scope	115.94	93.34		285
57456	Endocerv curettage w/scope	109.17	87.02		265
57460	Bx of cervix w/scope leep	222.15	136.8		450
57461	Conz of cervix w/scope leep	252.49	158.84		475		285	Most common procedure for colposcopy selected
Cervical intraepithelial neoplasia (CIN 2 and 3):
HCPCS CODE	SHORT DESCRIPTION	NON-FACILITY PRICE	FACILITY PRICE
57511	Cryocautery of cervix	117.58	108.59		150
57513	Laser surgery of cervix	116.43	108.82		169
57522	Conization of cervix	213.71	199.87		226
57520	Conization of cervix	246.4	224.03		297.6
57556	Remove cervix repair bowel	471.07	471.07		560
57555	Remove cervix/repair vagina	500.35	500.35		605
57550	Removal of residual cervix	336.5	336.5		600		150	Cryocautery followed by laser followed by conization

## Sheet: Economic Inputs
Puerto Rico HPV Quadrivalent Vaccination Model
Economic variables	US mean cost per episode (Elbasha, 2010)	Alternate Case Scenario: Private Sector (Federal Government Sponsored)	Alternate Case Scenario: Private Sector (Employer Sponsored)	Base Case Scenario: Public Sector
Costs of an episode-of-care (from time of initial diagnosis to time of resolution) of HPV disease including diagnosis and treatment (for base case analysis, and sensitivity analysis if any)		75% of US reimbursement	65% of US reimbursement	50% of US reimbursement
Genital warts-Female	515	386.25	334.75	257.5
Genital warts-Male	607	455.25	394.55	303.5
		0	0	0
Cervical cancer screening and visit	62	46.5	40.3	31
Colposcopy	318	238.5	206.7	159
Biopsy
CIN1 episode-of-care	1764	1323	1146.6	882
CIN2 episode-of-care	3955	2966.25	2570.75	1977.5
CIN3 episode of care	3955	2966.25	2570.75	1977.5
LCC	30059	22544.2	19538.4	15029.5
RCC	32171	24128.2	20911.2	16085.5
DCC	51527	38645.2	33492.6	25763.5
Vaccine series plus administration (CDC Price)	321.48
Vaccine series plus administration (Private Sector)	436.35
